# Supplementary material for: High-Intensity Interval Exercise Drives Vitamin D Receptor Expression in Skeletal Muscle via Recruitment of Non-Parenchymal Cells, Not Upregulation in Muscle Fibers
Source: Nutrients. 2025 Nov 28;17(23):3733. doi: 10.3390/nu17233733 (PMC12694124; doi:10.3390/nu17233733)
Supplement: Supplementary file 1 [file nutrients-17-03733-s001.zip]

Archive with 1 entries (1 files):
- nutrients-3973046-supplementary.pdf
